# Supplementary material for: Computational Analysis of the Hypothetical Protein P9303_05031 from Marine Cyanobacterium Prochlorococcus Marinus MIT 9303
Source: J Integr Bioinform. 2020 Mar 30;17(1):20180087. doi: 10.1515/jib-2018-0087 (PMC7734504; doi:10.1515/jib-2018-0087)
Supplement: Supplementary file 1 [file jib-1-20180087-s001.zip]

Archive with 1 entries (1 files):
- j_jib-2018-0087_suppl/Supplementary Table 1.xlsx
