# Supplementary material for: Computational Analysis of the Hypothetical Protein P9303_05031 from Marine Cyanobacterium Prochlorococcus Marinus MIT 9303
Source: J Integr Bioinform. 2020 Mar 30;17(1):20180087. doi: 10.1515/jib-2018-0087 (PMC7734504; doi:10.1515/jib-2018-0087)
Supplement: Supplementary file 1 [file jib-1-20180087-s001.zip › j_jib-2018-0087_suppl/Supplementary Table 1.xlsx]

## Sheet: Sheet1
Table 2: Table showing the physicochemical properties of the query protein(highlighted) and its bidirectional best hits.
Protein-ID	Molecular weight	Residues	Average Residue Weight	Charge	Isoelectric Point	A280 Molar Extinction Coefficients	Tiny amino acids(A,C,G,S,T)	Small amino acids(A,C,D,G,N,P,S,T,V)	Aliphatic amino acids(A,I,L,V)	Aromatic amino acids(F,H,W,Y)		Non-polar amino acids(A,C,F,G,I,L,M,P,V,W,Y)		Polar amino acids(D,E,H,K,N,Q,R,S,T)		Charged amino acids(B,D,E,H,K,R)		Basic amino acids(H,K,R)		Acidic amino acids(B,D,E)		Negative charges (D,E)	Positive charges (R,K)	Aliphatic Index	GRAVY value
P9303_05031	17463.8	166	105.204	-1	6.0999	7450	60 (36.1)	100 (60.2)	50 (30.1)		13 (7.8)		93 (56.0)		73 (44.0)		39 (23.5)		20 (12.0)		19 (11.4)	19 (11.4)	16 (9.6)	86.2651	-0.13
TERY_4326	10878.4	103	105.616	-3	4.7067	4470	32 (31.1)	59 (57.3)	36 (35.0)	4 (3.9)		57 (55.3)		46 (44.7)		31 (30.1)		14 (13.6)		17 (16.5)		17 (16.5)	14 (13.6)	97.3786	-0.15
SYNC_2283	10747.2	103	104.342	-4	4.4993	4470	33 (32.0)	61 (59.2)	35 (34.0)	4 (3.9)		57 (55.3)		46 (44.7)		28 (27.2)		12 (11.7)		16 (15.5)		16 (15.5)	12 (11.7)	99.2233	-0.12
AM1_4412	10744.2	103	104.313	-3	4.6585	4470	34 (33.0)	59 (57.3)	38 (36.9)	4 (3.9)		59 (57.3)		44 (42.7)		29 (28.2)		13 (12.6)		16 (15.5)		16 (15.5)	13 (12.6)	101.262	-0.09
SLR2075	11178.8	106	105.46	-2	4.8156	5960	32 (30.2)	64 (60.4)	36 (34.0)	5 (4.7)		60 (56.6)		46 (43.4)		28 (26.4)		13 (12.3)		15 (14.2)		15 (14.2)	13 (12.3)	97.3585	-0.12
MAE_46070	10729.3	103	104.168	-2	4.8416	2980	33 (32.0)	63 (61.2)	36 (35.0)	5 (4.9)		60 (58.3)		43 (41.7)		28 (27.2)		13 (12.6)		15 (14.6)		15 (14.6)	13 (12.6)	96.4078	-0.02
SYNPCC7002_A2457	10838.3	103	105.226	-3	4.6725	4470	33 (32.0)	61 (59.2)	37 (35.9)	4 (3.9)		55 (53.4)		48 (46.6)		31 (30.1)		14 (13.6)		17 (16.5)		17 (16.5)	14 (13.6)	102.136	-0.12
NPUN_R0830	11065.7	103	107.434	-2	4.8902	5960	30 (29.1)	55 (53.4)	37 (35.9)	5 (4.9)		56 (54.4)		47 (45.6)		30 (29.1)		14 (13.6)		16 (15.5)		16 (15.5)	14 (13.6)	104.951	-0.13
PCC7424_1789	10768.4	103	104.547	-1	5.1618	4470	32 (31.1)	61 (59.2)	36 (35.0)	4 (3.9)		59 (57.3)		44 (42.7)		29 (28.2)		14 (13.6)		15 (14.6)		15 (14.6)	14 (13.6)	101.165	-0.11
TLL0186	10914.6	103	105.967	-2	4.8785	4470	31 (30.1)	58 (56.3)	37 (35.9)	4 (3.9)		59 (57.3)		44 (42.7)		30 (29.1)		14 (13.6)		16 (15.5)		16 (15.5)	14 (13.6)	101.165	-0.1
GVIP396	10903.7	103	105.862	-2	4.8902	4470	32 (31.1)	53 (51.5)	43 (41.7)	3 (2.9)		61 (59.2)		42 (40.8)		30 (29.1)		14 (13.6)		16 (15.5)		16 (15.5)	14 (13.6)	118.35	0.087
SYC1788_D	10811.3	103	104.964	-3	4.6463	4470	31 (30.1)	62 (60.2)	39 (37.9)	4 (3.9)		59 (57.3)		44 (42.7)		29 (28.2)		13 (12.6)		16 (15.5)		16 (15.5)	13 (12.6)	103.107	-0.08
AVA_3627	10870.4	103	105.538	-2	4.8785	5960	33 (32.0)	60 (58.3)	37 (35.9)	5 (4.9)		57 (55.3)		46 (44.7)		30 (29.1)		14 (13.6)		16 (15.5)		16 (15.5)	14 (13.6)	99.2233	-0.12
CYB_1619	10991.8	103	106.716	-1	5.1746	4470	28 (27.2)	54 (52.4)	40 (38.8)	4 (3.9)		61 (59.2)		42 (40.8)		29 (28.2)		14 (13.6)		15 (14.6)		15 (14.6)	14 (13.6)	108.835	-0.05
